# Supplementary material for: Characterization of a Novel Creeping Tartary Buckwheat (Fagopyrum tataricum) Mutant lazy1
Source: Front Plant Sci. 2022 Apr 27;13:815131. doi: 10.3389/fpls.2022.815131 (PMC9094088; doi:10.3389/fpls.2022.815131)
Supplement: Supplementary file 3 [file Table_3.XLS]

## Sheet: Stage I
Supplementary Table 2 Identification of DEGs at stage I (before bending), II (bending) and III (after bending) between WT and lazy1 by RNA-seq
#ID	WT_Count	WT_Count	WT_Count	lazy1_Count	lazy1_Count	lazy1_Count	WT_FPKM	WT_FPKM	WT_FPKM	lazy1_FPKM	lazy1_FPKM	lazy1_FPKM	FDR	log2FC
FtPinG0007438000.01	58	383	300	0	7	7	0.84368	6.11293	5.78787	0	0.096814	0.079255	0.0110191	-5.66906
FtPinG0008951200.01	99	332	259	32	16	7	2.10511	6.50486	5.73465	0.71116	0.257787	0.095635	0.00704352	-3.56007
FtPinG0001310900.01	64	143	184	18	8	15	0.970346	2.17666	3.14933	0.276553	0.119848	0.207226	0.0163515	-3.19574
FtPinG0005551100.01	309	264	588	45	38	54	6.63842	5.03972	12.4937	0.850819	0.545374	0.769758	0.0276123	-3.05348
FtPinG0009349100.01	66	107	136	12	15	27	2.20448	3.23025	4.59293	0.386314	0.45908	0.852216	0.00306779	-2.47676
FtPinG0003225900.01	196	159	149	47	2	48	10.682	7.83445	8.18643	2.56286	0.06928	2.46273	0.000662717	-2.33228
FtPinG0006779200.01	47	60	48	6	10	18	0.908685	1.00572	0.907188	0.114079	0.180777	0.428288	0.0220028	-2.14725
FtPinG0007358500.01	129	101	106	26	27	23	3.97654	2.79792	3.30085	0.811587	0.78952	0.659576	0.00962305	-2.10248
FtPinG0008802500.01	1722	1429	2700	558	379	532	45.4296	34.0022	72.3732	14.9237	9.57843	13.3772	0.036024	-1.9588
FtPinG0001405500.01	45	62	76	4	22	20	0.699422	0.86394	1.20449	0.058723	0.322992	0.27267	0.0444061	-1.95844
FtPinG0000246400.01	337	216	408	67	72	105	4.40885	2.54612	5.39734	0.883136	0.905238	1.29367	0.018088	-1.95333
FtPinG0006578500.01	686	1227	917	235	273	200	2.87741	4.46578	3.96231	1.14218	1.13969	0.867239	2.2674e-06	-1.93496
Ft_newGene_4601	679	578	329	166	148	137	6.23859	4.76581	2.77544	1.39898	1.17303	1.09641	0.031567	-1.76234
FtPinG0009753600.01	1022	1212	820	248	310	436	11.145	11.9232	9.03667	2.73567	3.25384	4.4982	1.03129e-07	-1.57084
FtPinG0004396900.01	140	240	189	85	65	34	2.23981	3.47178	3.06562	1.369	0.991042	0.502137	0.0387522	-1.55753
FtPinG0008308300.01	1409	1546	2005	667	441	532	20.5591	20.3515	29.5727	9.84385	6.18416	7.35385	0.000127861	-1.54912
FtPinG0000865800.01	956	809	861	342	295	302	19.347	14.6502	17.9819	7.03897	5.94259	5.90928	7.51262e-06	-1.43986
FtPinG0000780200.01	634	522	847	264	280	191	18.3441	13.6433	24.7857	7.67373	7.75988	5.22114	0.031704	-1.4072
FtPinG0009672300.01	220	380	209	92	106	95	5.21421	8.1125	4.9954	2.20682	2.39975	2.13254	0.0352	-1.39835
FtPinG0008739400.01	2211	2842	1838	849	825	905	22.9213	27.5273	19.4257	10.1522	9.40282	10.8057	4.98323e-08	-1.36044
FtPinG0004787900.01	740	698	825	202	457	269	10.3546	8.81376	11.6667	2.84689	6.15053	3.56361	0.00177653	-1.24759
FtPinG0007572400.01	18503	16900	19607	6949	7330	9325	203.11	167.355	217.479	77.1639	77.4382	96.9703	3.76504e-07	-1.18201
FtPinG0005403700.01	722	672	693	331	269	292	9.50978	7.79778	9.47591	4.23085	3.31138	3.57157	0.00269314	-1.18001
FtPinG0002057500.01	314	469	360	190	161	135	4.61769	6.22719	5.36372	2.8263	2.2847	1.87716	0.0446397	-1.17085
FtPinG0006931200.01	481	392	395	174	174	201	5.98795	3.51489	3.98618	1.83194	1.59402	1.81474	0.036024	-1.16749
FtPinG0000877300.01	753	673	572	330	306	243	17.0243	13.752	13.1183	7.16174	4.70512	4.12616	0.00542963	-1.1349
FtPinG0007850300.01	447	498	656	208	243	285	4.90737	4.75029	7.15863	2.18268	2.4599	2.859	0.0311082	-1.08141
FtPinG0002079400.01	1064	1719	1429	732	574	651	11.906	17.4051	16.19	8.30233	6.16293	6.89795	0.00108356	-1.0453
FtPinG0008721300.01	598	723	859	329	386	322	5.68701	6.06974	7.97729	2.97439	3.33616	2.77385	0.0128579	-1.0251
FtPinG0001233600.01	526	543	712	242	285	341	12.7317	11.8367	17.3946	5.9105	6.6091	7.79805	0.0387522	-0.998648
FtPinG0001337000.01	1629	1105	605	2107	2237	2194	12.9816	9.18826	4.62465	16.56	17.4457	17.0156	0.0338049	1.01229
FtPinG0000534200.01	265	455	270	603	699	611	4.02325	6.26562	4.16223	9.37389	10.3174	8.87	0.0245781	1.01597
FtPinG0002106500.01	7109	7671	6222	14019	12453	15855	124.65	121.213	110.431	249.68	210.685	264.729	2.58127e-06	1.06061
FtPinG0008292500.01	1503	1822	1947	3565	3721	3358	36.4676	39.8987	47.7441	87.5382	86.9292	77.2133	1.75922e-07	1.06302
FtPinG0008292500.01	1503	1822	1947	3565	3721	3358	36.4676	39.8987	47.7441	87.5382	86.9292	77.2133	1.75922e-07	1.06302
FtPinG0001408000.01	387	432	208	814	689	638	23.0326	23.194	12.4726	48.9752	39.4268	35.9472	0.00416368	1.12162
FtPinG0005493300.01	1059	1273	434	1952	1635	2253	15.3614	16.6612	6.36298	28.6519	22.8306	30.9812	0.0221961	1.141
FtPinG0003628500.01	316	381	130	556	607	599	4.5406	4.98776	1.90038	8.14581	8.35755	8.16231	0.00886983	1.15464
FtPinG0006367700.01	243	554	345	844	959	637	4.27841	6.87402	4.72793	11.5568	13.664	8.23907	0.0353207	1.16884
FtPinG0007661100.01	201	255	64	375	358	403	4.1063	4.69771	1.30455	7.75859	7.0349	7.79716	0.0431018	1.1954
FtPinG0004249400.01	242	291	152	473	472	592	2.05222	2.02229	1.1351	3.69712	3.76507	4.20661	0.00881422	1.22271
FtPinG0004602500.01	683	623	367	1290	1245	1281	47.1724	38.8091	25.5573	90.1124	82.7456	83.8116	6.63305e-06	1.24061
FtPinG0008002200.01	157	189	254	576	366	449	3.66455	3.98057	5.98766	13.6001	8.2164	9.9211	0.024896	1.26185
FtPinG0001448200.01	212	162	62	310	317	396	6.61507	4.56192	1.94814	9.77341	9.49786	11.6992	0.0323052	1.27686
FtPinG0001235200.01	2391	2749	1477	4218	5326	6098	41.8376	42.1327	26.2356	74.2898	88.1342	98.3497	2.01893e-05	1.29447
FtPinG0004065300.01	491	448	298	1129	873	949	39.2205	32.2841	23.9922	91.2511	67.1155	71.8167	1.69669e-05	1.30653
FtPinG0000998400.01	2461	2659	1831	5110	7606	4588	59.5314	57.1514	43.8315	121.295	175.322	104.123	0.0214504	1.36923
FtPinG0006645700.01	257	136	147	569	377	422	2.98431	1.26835	1.17055	6.66722	4.12241	4.24452	0.023828	1.37766
FtPinG0007303500.01	13330	9661	2219	19056	20832	24470	173.7	113.663	28.9415	251.755	262.268	302.928	0.0150273	1.39952
FtPinG0000451200.01	1001	970	663	1893	2065	2848	15.5929	13.6822	10.3917	29.9934	31.0223	42.2096	0.000109404	1.41509
FtPinG0005832200.01	233	229	148	463	513	607	4.65449	4.13273	2.99006	9.39238	9.88932	11.5292	0.000836369	1.42406
FtPinG0006655400.01	130	119	25	240	248	234	5.70654	4.70377	1.07211	10.6357	10.4809	9.72613	0.036024	1.45706
Ft_newGene_5586	344	290	28	563	554	672	3.57409	2.76012	0.292023	5.96939	5.54363	6.69454	0.0144464	1.49097
FtPinG0008633100.01	81	104	67	302	166	226	2.06734	2.78023	1.50594	8.65516	4.25356	6.40498	0.036024	1.52475
FtPinG0003753100.01	81939	53790	5403	126868	125773	159666	928.602	549.947	61.8673	1454.62	1371.92	1714.33	0.0137568	1.59328
FtPinG0006416900.01	1981	1282	139	3251	2835	4012	63.9557	37.3445	4.52537	106.21	88.1202	122.761	0.021195	1.61593
FtPinG0005359000.01	377	271	146	542	832	1002	13.1183	8.50484	5.12396	19.0532	27.8607	33.0428	0.0128579	1.6189
FtPinG0008103700.01	185	114	24	242	311	414	5.04959	2.79654	0.657839	6.6833	8.16712	10.7211	0.0507497	1.6206
FtPinG0003249200.01	152	118	41	294	309	322	2.4131	1.58532	0.535258	4.74592	4.79412	4.96556	0.00405126	1.62198
FtPinG0008675400.01	460	302	16	701	732	929	14.3292	8.37995	0.50167	21.8794	21.4474	26.7174	0.0150273	1.64895
FtPinG0003454000.01	92	54	124	261	324	252	1.83197	0.963814	2.5004	5.28367	6.24437	4.78239	0.00409167	1.65871
FtPinG0001632400.01	112	167	92	327	422	373	1.82957	2.38276	1.44762	6.1317	6.63153	6.50173	0.000984362	1.65874
FtPinG0001004400.01	6088	4253	213	10754	10532	12695	97.311	61.3689	3.41792	174.076	162.151	192.381	0.00137148	1.73767
FtPinG0009023600.01	54	69	29	107	216	181	0.650045	0.77102	0.354402	1.44924	2.77099	2.29552	0.0180989	1.78669
FtPinG0006888600.01	117	86	63	214	359	326	1.23082	0.804965	0.619141	2.21326	3.59966	3.2587	0.00100383	1.79458
FtPinG0002269500.01	152	111	7	317	240	349	8.24814	5.44056	0.331659	17.4257	12.5698	18.0057	0.00470207	1.79995
FtPinG0000141400.01	73	22	42	169	134	199	1.35235	0.352558	0.784559	3.15915	2.38808	3.49813	0.00757524	1.8896
FtPinG0001437800.01	78	66	65	319	251	180	1.0092	0.769413	0.844441	4.19338	3.14198	2.2089	0.00308704	1.89348
FtPinG0003642700.01	4	51	27	90	88	110	0.031026	0.465133	0.275602	0.927684	0.868719	1.06291	0.0365611	1.90416
FtPinG0009029700.01	99	97	15	211	351	240	1.21806	1.07486	0.186837	2.62859	4.15963	2.80402	0.00405126	1.98693
FtPinG0004548200.01	63	87	85	289	284	345	0.730693	0.883043	0.946615	3.36949	3.08503	3.78429	0.000132206	2.01642
FtPinG0005491900.01	82	31	0	132	162	157	2.52289	0.856049	0	4.08791	4.80278	4.57639	0.00503244	2.02584
FtPinG0000751600.01	183	158	49	640	434	460	2.41884	1.88569	0.651392	8.65642	5.57075	5.81966	0.000276971	2.03543
FtPinG0008170300.01	61	71	23	241	177	216	0.631518	0.590945	0.504816	2.23162	1.77937	2.01792	0.000957522	2.09805
FtPinG0004498000.01	25	51	11	100	140	115	0.497794	1.00351	0.158828	2.15612	2.73078	2.47432	0.00881422	2.11146
FtPinG0005625300.01	93	29	9	249	141	167	6.58626	1.8302	0.594803	17.8692	9.61194	11.1819	0.0387522	2.11836
FtPinG0007617500.01	15	5	46	103	94	99	0.237346	0.055579	0.755135	1.72993	1.46992	1.53077	0.00607454	2.17594
Ft_newGene_5663	39	47	10	98	155	172	0.837782	0.852696	0.163344	2.05601	3.01912	3.33804	0.00261224	2.20775
FtPinG0004548500.01	12	33	33	136	93	142	0.142334	0.349868	0.399528	1.64375	1.07142	1.60562	0.00205836	2.3124
FtPinG0005459100.01	20	40	56	208	276	173	0.530047	0.985244	1.56704	5.8869	7.36122	4.52337	1.34411e-05	2.55351
FtPinG0003478500.01	299	123	475	1545	1825	1866	4.13379	1.47674	6.84797	21.713	27.4368	24.2695	7.95851e-30	2.56026
FtPinG0007261000.01	7	20	5	73	54	83	0.225663	0.576108	0.145904	2.43661	1.71225	2.58989	0.000662717	2.80501
FtPinG0009725000.01	117	69	45	718	376	499	8.29923	4.41664	3.206	51.5527	25.6513	33.5306	0.000473586	2.83031
Ft_newGene_3426	5	0	0	79	55	90	0.056404	0	0	2.26914	1.54662	2.58805	7.30896e-11	5.47193
Ft_newGene_3400	0	0	0	70	73	94	0	0	0	1.06688	1.05871	1.35148	1.98789e-15	Inf

## Sheet: Stage II
#ID	WT_Count	WT_Count	WT_Count	lazy1_Count	lazy1_Count	lazy1_Count	WT_FPKM	WT_FPKM	WT_FPKM	lazy1_FPKM	lazy1_FPKM	lazy1_FPKM	FDR	log2FC
FtPinG0001310900.01	55	52	128	8	0	0	0.94224	0.870943	2.1899	0.102411	0	0	0.00237743	-4.97014
FtPinG0004614000.01	89	134	77	0	0	42	1.16762	1.70314	0.981603	0	0	0.510179	0.000300301	-2.93094
FtPinG0003991500.01	146	101	144	32	17	5	1.08714	0.764119	0.881	0.184667	0.099109	0.023217	5.08e-08	-2.9214
Ft_newGene_5706	281	136	143	46	36	39	6.19304	2.74667	3.04435	0.984148	0.779465	0.770397	0.044409	-2.28221
Ft_newGene_4601	249	298	257	44	64	66	2.45255	2.79118	2.2045	0.384837	0.532485	0.581025	6.3e-09	-2.26507
FtPinG0004018000.01	71	94	147	37	24	28	3.41517	4.40314	6.6928	1.5066	1.10173	1.23593	0.0251484	-1.87608
Ft_newGene_2133	87	124	96	56	0	35	0.630773	1.0566	0.681219	0.446489	0	0.275247	0.00373872	-1.84581
FtPinG0004387600.01	121	141	120	37	36	38	2.38629	2.67479	2.3083	0.6675	0.693414	0.689322	0.00106852	-1.84417
FtPinG0005701300.01	729	1069	1037	343	339	364	47.4364	67.3173	66.0415	20.6706	21.8151	21.8041	1.44e-07	-1.49808
FtPinG0007251700.01	373	491	490	161	277	145	14.5919	18.5832	18.798	5.54835	10.5602	5.21875	0.000378068	-1.26089
FtPinG0001144600.01	154	166	137	57	82	64	3.05644	3.18254	2.65291	1.03958	1.60213	1.16372	0.0405433	-1.22462
FtPinG0006591600.01	571	577	491	225	296	208	8.16483	7.80782	6.73714	3.07957	4.10466	2.72992	1.09e-05	-1.22295
FtPinG0001268000.01	1044	1036	1066	481	494	463	14.8976	13.4831	14.2803	5.89267	6.46891	5.71283	1.1e-09	-1.19021
FtPinG0009753600.01	245	240	234	128	110	92	2.72274	2.58546	2.54215	1.31633	1.20863	0.94425	0.011331	-1.18506
FtPinG0009038700.01	2795	1898	2080	638	1348	1223	135.861	89.291	98.9537	28.7527	64.8502	54.7993	0.0389245	-1.13474
FtPinG0007491400.01	523	646	699	304	218	409	25.3822	30.3767	33.243	13.6924	10.4708	18.3151	0.00026482	-1.07511
FtPinG0006266500.01	1950	1751	1994	1080	873	956	30.0394	28.3293	30.3445	15.155	13.0675	13.6036	9.43e-11	-1.03512
FtPinG0001259500.01	223	229	253	94	124	141	5.80349	6.14272	7.23264	2.68792	3.25772	3.59725	0.0415654	-1.03444
FtPinG0002655200.01	1287	1196	1593	686	787	602	10.26	9.17616	12.2393	5.01874	6.26002	4.42653	0.000129387	-1.03188
FtPinG0006020500.01	468	342	396	222	162	241	10.6575	7.59653	8.89462	4.68593	3.65305	5.03629	0.00517778	-1.02039
FtPinG0007224400.01	835	1197	1476	3055	1864	2465	16.9358	23.4896	29.2836	57.4922	37.41	46.1099	0.0272688	1.00655
FtPinG0009399600.01	539	698	691	1474	1142	1451	3.49437	4.38194	4.38811	8.84161	7.33711	8.68711	2.18e-08	1.01199
FtPinG0004075600.01	334	340	346	787	641	734	4.37751	4.30273	4.43564	9.56438	8.31018	8.86891	3.69e-05	1.01858
FtPinG0003353400.01	229	419	506	948	637	864	2.64719	4.7314	5.73439	10.209	7.33038	9.30327	0.016912	1.02057
FtPinG0002314300.01	167	197	106	388	270	345	3.49718	4.11334	2.05702	7.83598	5.39266	6.91444	0.0132172	1.02773
FtPinG0003961800.01	3186	3810	4988	10687	6610	8346	23.109	26.7534	35.4062	71.9013	47.4534	55.833	0.01307	1.02946
FtPinG0002466600.01	424	365	249	604	809	801	9.1701	7.82951	5.44623	12.5618	18.0641	15.6632	0.00551899	1.03292
FtPinG0009591900.01	1569	2331	1471	3555	3160	4833	39.4188	57.8707	36.7579	82.5679	79.2864	112.726	0.00884244	1.04039
FtPinG0002724300.01	1347	1423	2069	4159	3189	3078	19.875	20.3307	29.8831	56.9341	46.5805	41.8935	0.000804464	1.04327
FtPinG0006204200.01	652	716	524	1524	1167	1422	7.6581	8.14445	6.01976	16.6091	13.5669	15.4107	4.01e-09	1.0548
FtPinG0001004400.01	999	927	666	1979	1972	1705	16.2154	14.5324	10.577	29.8917	31.7559	25.5562	2.52e-07	1.06526
FtPinG0001731400.01	300	456	296	598	888	804	6.93492	10.1217	6.84215	12.9729	20.2521	16.4603	0.0207252	1.0699
FtPinG0002125600.01	2144	3885	3687	8617	5137	7791	38.5107	67.5581	64.8173	143.575	91.3364	129.064	0.0204371	1.0824
FtPinG0003591400.01	166	305	198	641	388	453	3.81146	6.79204	4.45116	13.6905	8.84369	9.62499	0.0489775	1.08472
FtPinG0004602800.01	77	111	91	226	170	225	0.564685	0.786635	0.651108	1.5508	1.24186	1.52923	0.0483369	1.08994
FtPinG0006603100.01	246	256	225	578	450	598	5.23164	5.32615	4.69472	11.4333	9.46182	11.7136	0.000187642	1.09431
FtPinG0002057900.01	67	137	86	201	229	215	1.03136	2.06251	1.30531	2.90193	3.52999	3.08091	0.042976	1.10032
FtPinG0008420900.01	430	575	927	1627	1303	1410	9.10941	11.5174	18.2599	30.9207	26.9553	27.3163	0.000711721	1.10411
FtPinG0003591900.01	453	632	615	1633	1082	1119	9.75996	13.1698	12.9735	32.6386	23.0653	22.2382	0.00545431	1.1096
FtPinG0004347900.01	263	306	279	765	514	645	3.23732	3.67861	3.35253	8.90048	6.33375	7.38338	1.98e-05	1.11517
FtPinG0000217400.01	744	1101	1352	2734	2198	2309	14.7978	21.2541	27.5196	49.173	42.3942	41.5104	2.05e-06	1.11758
FtPinG0006474800.01	604	700	870	1686	1579	1668	63.8032	71.5973	90.0339	165.386	165.246	162.685	3.29e-11	1.11998
FtPinG0008537100.01	135	201	224	476	444	350	1.04481	1.83607	2.97374	5.25362	5.20013	4.33521	0.00128886	1.12445
FtPinG0006810900.01	105	153	131	337	305	242	4.23014	5.94197	5.15638	12.5937	12.1293	8.98172	0.00990127	1.12739
FtPinG0001470300.01	87	118	91	295	204	176	1.70005	2.23677	1.74178	5.37833	3.95747	3.1746	0.0299992	1.12794
FtPinG0002218100.01	128	156	166	398	246	408	1.73574	1.83835	2.2732	5.00908	3.64762	5.54222	0.00325085	1.15489
FtPinG0007088600.01	136	138	141	355	317	293	0.804554	0.782415	0.812743	2.03249	1.92313	1.66421	0.00480544	1.15551
FtPinG0007996300.01	122	140	205	428	314	347	7.51029	8.37394	12.4077	24.543	19.2059	19.8087	0.00218265	1.15609
FtPinG0009372700.01	1497	1098	797	3279	2438	2252	15.5742	11.2603	8.02074	32.1889	25.0176	21.9407	0.00517778	1.16543
FtPinG0003536400.01	82	79	115	211	215	223	2.44848	2.25627	3.33894	5.82557	6.35498	6.14216	0.0226511	1.17091
FtPinG0002695200.01	578	757	904	2262	1337	1726	6.28766	7.97594	9.60807	22.853	14.3875	17.2924	0.00764862	1.1821
FtPinG0003115600.01	172	240	273	669	403	576	3.28015	4.42423	5.1033	11.8645	7.6086	10.1429	0.00248041	1.19845
FtPinG0001610300.01	157	119	114	403	259	282	2.72685	1.91662	1.92221	6.62306	4.52749	4.51933	0.00325384	1.2056
FtPinG0003454000.01	230	409	548	1101	877	879	4.68931	8.09994	10.9736	20.8954	17.7637	16.5822	0.000362327	1.20658
FtPinG0002665200.01	577	725	552	1803	1170	1584	8.57551	10.4291	8.03537	24.8666	17.2219	21.7317	2.09e-05	1.23047
FtPinG0001343400.01	784	1174	1422	3679	1945	2789	12.9893	19.2414	23.5479	58.2296	32.7428	43.631	0.0391615	1.24666
FtPinG0002710800.01	479	680	779	1822	1435	1567	10.5573	14.5291	16.8155	37.2908	31.3443	31.8891	7.62e-11	1.25301
Ft_newGene_4147	106	141	184	417	347	308	4.26759	5.49103	7.26572	15.5796	13.8641	11.4501	0.000792301	1.25397
FtPinG0001452300.01	38	78	73	179	140	157	0.805631	1.60651	1.56089	4.02531	2.97243	3.11934	0.0328604	1.27256
FtPinG0001250900.01	109	107	71	316	224	186	1.17093	0.922046	0.694842	3.21032	2.11756	1.55373	0.0159822	1.27544
FtPinG0005329600.01	401	365	495	1201	1012	979	5.6868	4.99927	6.89153	15.7741	14.1305	12.7954	9.43e-11	1.27573
FtPinG0008279500.01	36	77	112	214	192	168	0.622217	1.5014	2.05593	3.65701	3.84191	2.96838	0.0148286	1.294
FtPinG0002304900.01	41	62	49	150	116	124	1.09427	1.58246	1.25598	3.70604	3.04681	3.03861	0.0489775	1.29806
FtPinG0002562900.01	52	53	36	149	101	118	0.922662	0.910114	0.624742	2.46883	1.77649	1.94187	0.0494383	1.31715
FtPinG0006802700.01	254	253	168	710	418	645	7.09897	6.8364	4.58871	18.4241	11.5788	16.6504	0.00153689	1.32211
FtPinG0005965200.01	59	124	139	285	309	250	3.86872	7.85878	8.91417	17.3389	20.0233	15.0782	0.00165313	1.33692
FtPinG0002616500.01	128	209	148	452	346	501	2.19959	3.49431	2.4994	7.24517	5.92122	7.9888	3.58e-05	1.3574
FtPinG0009639500.01	36	61	65	180	138	120	0.726912	1.19557	1.27409	3.61325	3.2182	2.19765	0.0215715	1.37569
FtPinG0004466700.01	126	229	130	419	358	548	1.98161	3.35525	1.96629	6.08823	5.56102	7.82713	0.000320963	1.38757
FtPinG0009328600.01	210	267	743	1191	1127	1064	2.77469	3.41218	9.60862	14.5944	14.742	12.9646	0.00655656	1.40947
FtPinG0009223600.01	71	278	73	437	390	361	1.94295	7.52305	1.91876	11.2499	10.833	9.31585	0.0269344	1.44519
Ft_newGene_2827	125	254	218	583	497	616	1.73223	2.74846	2.38922	5.17933	4.63453	5.47884	1.47e-07	1.44621
FtPinG0003351300.01	49	42	64	188	150	103	1.41174	1.22687	1.8377	5.03158	4.28844	2.73333	0.0137844	1.44652
FtPinG0007798300.01	641	799	636	2036	1785	2095	8.21175	9.5256	8.05271	21.8536	20.7716	22.4064	7.89e-21	1.44805
FtPinG0005419100.01	98	208	143	575	303	429	2.00438	4.26279	2.67701	10.6767	6.17718	8.03597	0.0155143	1.47657
Ft_newGene_2820	56	71	40	171	138	179	1.06349	1.26396	0.746718	2.93044	2.58682	3.07577	0.00685043	1.483
FtPinG0001416900.01	267	337	425	1243	846	1008	5.531	6.77577	8.62819	23.9391	17.3744	19.2998	7.24e-08	1.52359
FtPinG0001022700.01	106	185	211	680	382	469	3.95967	6.74458	7.77786	23.7659	14.2448	16.3016	0.00607213	1.54287
Ft_newGene_2457	311	383	396	1486	685	1229	1.91447	2.37898	2.3957	9.23138	4.50204	7.66588	0.0204393	1.56807
FtPinG0001471000.01	372	725	646	2094	2010	1364	5.28472	9.98567	8.99167	27.6516	28.313	17.9069	0.000421028	1.5969
FtPinG0001715000.01	35	35	18	107	59	119	2.41299	2.35893	1.20445	6.95293	4.09039	7.67785	0.0172317	1.62133
FtPinG0001340500.01	11	13	34	70	75	49	0.383877	0.424419	1.20313	2.33983	2.67031	1.62825	0.0377514	1.68575
FtPinG0005465300.01	13	50	4	74	76	73	0.10476	0.407859	0.026777	0.576309	0.629575	0.562786	0.0281607	1.69002
FtPinG0008960100.01	448	993	1326	4072	2572	2772	20.2315	43.4741	58.6886	170.86	115.16	115.637	0.000813016	1.70416
FtPinG0002394700.01	22	9	33	72	81	73	0.320899	0.126222	0.460797	0.799469	1.11429	0.832783	0.0169232	1.75471
FtPinG0004478600.01	32	54	45	176	144	144	0.566435	0.934893	0.785748	2.92666	2.5555	2.37919	0.000968579	1.76524
FtPinG0002622900.01	111	149	267	896	401	600	2.18014	2.82657	5.13446	16.3481	7.80095	10.8725	0.044286	1.77553
FtPinG0009081200.01	13	26	12	82	57	44	0.172368	0.35165	0.163288	1.08374	0.799179	0.569299	0.0271982	1.78733
FtPinG0003951500.01	18	20	17	80	61	63	0.266455	0.280077	0.249833	1.11048	0.905421	0.874325	0.0159205	1.82724
FtPinG0002101000.01	56	89	33	332	161	231	1.35896	2.1123	0.787869	7.55676	3.90874	5.2081	0.00743746	1.95729
FtPinG0004490900.01	113	261	118	847	527	629	1.65383	3.6978	1.68279	11.5249	7.65097	8.50709	1.38e-05	1.96553
FtPinG0009639100.01	15	51	73	257	217	123	0.189168	0.727841	1.05155	3.38346	3.19067	1.65611	0.0153011	2.05085
FtPinG0006453400.01	511	637	539	2965	2105	2689	12.0126	14.4746	12.3895	64.6432	48.9692	58.2964	4.23e-23	2.13563
FtPinG0001117100.01	29	138	43	423	201	356	0.811896	3.75032	1.1642	11.0787	5.60088	9.24911	0.00655656	2.16259
FtPinG0005092500.01	20	16	42	187	97	93	0.466491	0.357361	0.9533	4.03054	2.22213	1.98147	0.0251465	2.20217
FtPinG0000398500.01	74	291	43	687	897	426	3.25083	12.449	1.82746	28.1417	39.2053	17.3527	0.0323631	2.26595
FtPinG0007368000.01	49	40	35	351	129	231	1.49756	1.17361	1.03762	10.0831	3.94368	6.57873	0.0222635	2.44124
FtPinG0001595500.01	4	25	0	88	61	76	0.293682	1.76071	0	6.03244	4.49271	5.19411	1.91e-05	2.90911
FtPinG0004391800.01	25	122	38	633	312	552	1.7371	8.20457	2.53093	41.0234	21.5325	35.5359	1.15e-05	2.95711
FtPinG0005264300.01	24	48	37	365	302	216	0.677126	1.35978	1.0343	9.89685	8.75677	5.81389	5.11e-09	2.9637
FtPinG0004021800.01	19	30	15	202	153	169	1.01428	1.56119	0.803018	10.2315	8.29171	8.51501	1.28e-09	2.97281
FtPinG0006174300.01	15	19	12	180	151	72	1.1181	1.3124	0.846605	12.4312	11.1303	4.95747	0.00210355	3.077
FtPinG0007874300.01	0	2	25	284	97	129	0	0.035713	0.446049	4.98403	1.80185	2.24483	0.0107432	4.16375
Ft_newGene_3426	0	10	5	99	93	126	0	0.308994	0.120881	2.69909	2.80954	3.88939	1.41e-11	4.35801

## Sheet: Stage III
#ID	WT_Count	WT_Count	WT_Count	lazy1_Count	lazy1_Count	lazy1_Count	WT_FPKM	WT_FPKM	WT_FPKM	lazy1_FPKM	lazy1_FPKM	lazy1_FPKM	FDR	log2FC
FtPinG0002204800.01	253	139	210	38	39	39	2.92356	1.27932	1.98576	0.849416	0.939046	0.933204	0.0101234	-2.57777
FtPinG0007358500.01	38	70	40	16	15	3	1.38611	2.07236	1.31024	0.458321	0.418234	0.062078	0.0133342	-2.28695
FtPinG0008344400.01	251	329	394	197	23	18	12.7472	13.229	17.674	7.79868	0.864906	0.725262	0.00484669	-2.20721
FtPinG0007145600.01	146	244	158	48	43	44	3.7338	6.05999	3.89912	2.18616	1.90395	2.09517	3.75755e-05	-2.16528
FtPinG0004018000.01	393	525	621	97	176	157	23.244	23.8036	30.8083	4.38336	7.4484	7.22791	1.10945e-08	-1.99734
FtPinG0006951000.01	79	132	171	32	60	24	4.1342	5.53379	7.99491	1.288	2.40336	1.04044	0.0383191	-1.88696
FtPinG0003339000.01	170	288	310	76	67	91	8.25444	11.1543	13.3436	2.86096	2.45888	3.63778	3.98378e-05	-1.85464
FtPinG0008797200.01	138	141	122	55	46	39	5.11516	3.98687	3.63191	1.30839	1.35006	0.953318	0.0148959	-1.6946
FtPinG0009223900.01	173	150	216	52	77	74	4.73195	3.25915	5.22987	1.11349	1.61134	1.66494	0.00966423	-1.58618
FtPinG0000022600.01	1016	1919	1742	430	585	866	65.6008	98.433	99.4663	21.6948	28.8168	46.068	0.00613029	-1.44228
Ft_newGene_214	13580	13603	11556	7760	4006	4835	374.254	291.808	277.521	166.017	86.2313	113.772	4.00672e-05	-1.39572
FtPinG0007738200.01	243	353	323	156	124	121	15.9516	18.4366	18.8067	8.00268	6.22449	6.51071	0.00402783	-1.35146
FtPinG0008101900.01	185	294	331	126	95	138	7.03709	8.90378	11.1595	3.75969	2.75585	4.31921	0.00966423	-1.31667
FtPinG0001310900.01	281	471	334	132	156	220	5.89046	7.85949	6.16458	2.13906	2.49135	3.80236	0.00427053	-1.23029
Ft_newGene_2789	1185	1851	1703	683	979	708	41.2818	51.1869	52.4447	18.5912	26.0071	20.2863	4.61129e-07	-1.15532
FtPinG0009313500.01	2587	3513	3569	1497	1966	1531	87.77	93.9066	105.232	34.9444	44.7741	41.9993	6.95303e-11	-1.11452
Ft_newGene_1686	441	566	403	241	259	232	4.52751	4.53522	4.04012	2.02748	2.14648	1.82351	0.00484669	-1.10666
FtPinG0007798300.01	1285	1685	1549	897	798	767	18.3826	18.7804	19.0028	10.5389	9.14803	9.19802	6.01409e-07	-1.03594
FtPinG0006235500.01	1167	1314	1249	693	725	672	8.7796	7.82202	8.26457	4.1261	4.25148	4.86052	1.38538e-05	-1.00334
FtPinG0006424100.01	48341	147803	116788	260431	235904	218675	1851.28	4493.69	3953.83	7792.32	6892.91	6894.79	0.029421	1.06948
FtPinG0007103500.01	229	349	232	786	663	513	7.2823	8.82164	6.52763	19.58	16.1089	13.4687	0.00111749	1.12052
Ft_newGene_2984	206	260	195	447	589	580	1.57951	1.50938	1.29207	2.61059	3.42357	3.47	0.00340321	1.13131
FtPinG0002723700.01	133	217	213	488	573	335	1.15184	1.30697	1.46427	2.87056	3.23642	2.17363	0.0129273	1.15066
FtPinG0009513200.01	145	239	129	658	396	525	2.04951	2.68659	1.6136	7.32768	4.29589	6.15177	0.012058	1.48136
FtPinG0004175200.01	368	460	446	1397	1927	1153	13.8664	13.7469	14.8574	41.1526	55.4372	35.7825	3.98378e-05	1.64189
FtPinG0005325500.01	5877	6420	4471	20879	23390	20260	99.0082	89.7775	73.054	301.35	329.17	308.785	3.89914e-22	1.77351
Ft_newGene_3561	69	0	69	170	182	221	0.816924	0	0.599622	1.5508	1.71009	2.02499	0.00509738	1.81044
FtPinG0008610300.01	23	24	20	310	173	132	0.33055	0.267989	0.248395	3.49936	1.90394	1.57093	0.0133342	3.01883
FtPinG0002711700.01	8	138	1	664	734	222	0.401679	5.93561	0.035582	28.1753	30.4259	9.89758	0.0463502	3.41255
FtPinG0004008200.01	8	8	3	310	183	141	0.072058	0.061183	0.017711	2.40231	1.38415	1.15276	3.48257e-06	4.87762
FtPinG0009160800.01	136	69	160	0	0	0	0.99703	0.381419	0.98493	0	0	0	2.82021e-09	Inf
